# Supplementary material for: Development of an LC-MS Method for the Analysis of Birch (Betula sp.) Bark Bioactives Extracted with Biosolvents
Source: Molecules. 2025 Jul 29;30(15):3181. doi: 10.3390/molecules30153181 (PMC12348499; doi:10.3390/molecules30153181)
Supplement: Supplementary file 1 [file molecules-30-03181-s001.zip]

Archive with 1 entries (1 files):
- molecules-3760380-supplementary.pdf
